# Supplementary material for: Phenotypic and Genetic Characteristics of blaIMP-6-Harboring Enterobacterales Isolates Lacking blaCTX-M-2 in Japan
Source: Int J Mol Sci. 2026 May 11;27(10):4269. doi: 10.3390/ijms27104269 (PMC13207610; doi:10.3390/ijms27104269)
Supplement: Supplementary file 1 [file ijms-27-04269-s001.zip]

Archive with 1 entries (1 files):
- ijms-4134715-supplementary.xlsx
