# Supplementary material for: Phenotypic and Genetic Characteristics of blaIMP-6-Harboring Enterobacterales Isolates Lacking blaCTX-M-2 in Japan
Source: Int J Mol Sci. 2026 May 11;27(10):4269. doi: 10.3390/ijms27104269 (PMC13207610; doi:10.3390/ijms27104269)
Supplement: Supplementary file 1 [file ijms-27-04269-s001.zip › ijms-4134715-supplementary.xlsx]

## Sheet: Table_S1
Strain No.	Species	Isolation source	Collection Date	Geographic location	Co-harboring CTX-M genes		MIC (µg/mL)a					Conjugation frequency Log10(T/D)a
							ABPC	CTX	CAZ	IPM	MEPM
NR262	E. coli	human urine	2014-09-19	Japan	CTX-M-2 group	CTX-M-2	>256	>256	32	0.25	8	-2.76955
NR265	E. coli	human sputum	2014-09-25	Japan	CTX-M-2 group	CTX-M-2	>256	128	32	0.125	0.5	nt
NR266	E. coli	human sputum	2014-09-25	Japan	CTX-M-2 group	CTX-M-2	>256	128	32	0.125	1	-5.95861
NR270	E. coli	human blood	2014-09-25	Japan	CTX-M-2 group	CTX-M-2	>256	128	64	0.125	2	-5.05061
NR272	E. coli	human sputum	2014-10-06	Japan	CTX-M-2 group	CTX-M-2	>256	64	32	0.125	1	-5.27572
NR273	E. coli	human sputum	2014-10-04	Japan	CTX-M-2 group	CTX-M-2	>256	128	16	0.125	0.25	-5.23657
NR275	E. coli	human throat swab	2014-11-01	Japan	CTX-M-2 group	CTX-M-35	>256	32	128	0.125	1	-3.39794
NR277	E. coli	human urine	2014-10-29	Japan	CTX-M-2 group	CTX-M-2	>256	>256	128	0.125	0.5	-5.5376
NR279	E. coli	human urine	2014-11-11	Japan	CTX-M-2 group	CTX-M-2	>256	256	32	0.125	1	-5.56864
NR283	E. coli	human urine	2014-11-20	Japan	CTX-M-2 group	CTX-M-2	>256	256	16	0.25	4	-5.25964
NR285	E. coli	human sputum	2014-12-04	Japan	CTX-M-2 group	CTX-M-35	>256	32	64	0.125	0.25	-3.60206
NR286	E. coli	human urine	2014-12-04	Japan	CTX-M-2 group	CTX-M-2	>256	>256	64	0.25	1	-3.95861
NR287	E. coli	human urine	2014-11-27	Japan	CTX-M-2 group	CTX-M-2	>256	64	32	0.125	0.25	-4.26761
NR289	E. coli	human urine	2014-11-27	Japan	CTX-M-2 group	CTX-M-2	>256	64	16	0.125	0.5	-6.69897
NR290	E. coli	human urine	2014-11-25	Japan	CTX-M-2 group	CTX-M-2	>256	128	32	0.125	1	-5.22185
NR291	E. coli	human sputum	2014-12-09	Japan	CTX-M-2 group	CTX-M-2	>256	128	64	0.125	0.5	nt
NR293	E. coli	human throat swab	2014-12-18	Japan	CTX-M-2 group	CTX-M-200	>256	64	32	0.125	0.5	-3.23657
NR295	E. coli	human sputum	2014-12-15	Japan	CTX-M-2 group	CTX-M-2	>256	128	32	0.25	0.5	-2.19382
NR296	E. coli	human urine	2015-01-09	Japan	CTX-M-2 group	CTX-M-2	>256	128	32	0.125	0.5	-2.03621
NR297	E. coli	human urine	2015-01-06	Japan	CTX-M-2 group	CTX-M-35	>256	64	128	0.125	0.5	-3.92082
NR298	E. coli	human pus	2014-12-22	Japan	CTX-M-2 group	CTX-M-2	>256	>256	>256	0.125	2	-2.60872
NR300	E. coli	human blood	2014-12-19	Japan	CTX-M-2 group	CTX-M-2	>256	64	32	0.125	0.5	-4.33032
NR301	E. coli	pressure ulcer	2015-01-17	Japan	CTX-M-9 group	CTX-M-14	>256	8	8	0.25	0.125	-5.13077
NR303	E. coli	human sputum	2015-01-10	Japan	CTX-M-2 group	CTX-M-2	>256	128	32	0.125	0.25	-3.11253
NR304	E. coli	human feces	2015-01-13	Japan	CTX-M-2 group	CTX-M-2	>256	128	64	0.25	2	-5.08873
NR307	E. coli	human urine	2015-01-23	Japan	CTX-M-2 group	CTX-M-2	>256	>256	256	0.125	1	-3.48149
NR308	E. coli	human feces	2015-01-19	Japan	CTX-M-2 group	CTX-M-2	>256	64	16	0.125	0.25	-3.01684
NR310	E. coli	human sputum	2015-01-22	Japan	CTX-M-2 group	CTX-M-2	>256	128	32	0.125	0.25	-3.47243
NR312	E. coli	human urine	2015-02-10	Japan	CTX-M-2 group	CTX-M-2	>256	256	128	0.125	0.25	-5.18225
NR314	E. coli	human urine	2015-02-14	Japan	CTX-M-2 group	CTX-M-2	>256	128	16	0.125	0.25	-2.68394
NR315	E. coli	human urine	2015-02-20	Japan	CTX-M-2 group	CTX-M-35	>256	128	256	0.125	0.25	-4.0655
NR316	E. coli	human throat swab	2015-02-16	Japan	CTX-M-2 group	CTX-M-2	>256	64	16	0.125	0.5	-2.3098
NR318	E. coli	human sputum	2015-03-02	Japan	CTX-M-2 group	CTX-M-2	>256	64	16	0.125	0.25	-2.44076
NR319	E. coli	human blood	2015-03-05	Japan	CTX-M-9 group	CTX-M-14	>256	128	32	0.125	0.5	-3.01323
NR322	E. coli	human urine	2015-03-05	Japan	CTX-M-2 group	CTX-M-200	>256	16	8	0.125	0.125	nt
NR323	E. coli	human urine	2015-03-02	Japan	CTX-M-2 group	CTX-M-2	>256	>256	64	2	32	-4.42529
NR324	E. coli	human urine	2015-03-02	Japan	CTX-M-2 group	CTX-M-35	>256	64	128	0.125	0.25	-3.85387
NR325	E. coli	human urine	2015-03-10	Japan	CTX-M-2 group	CTX-M-2	>256	256	32	0.125	0.5	-2.38291
NR327	E. coli	human urine	2015-03-17	Japan	CTX-M-2 group	CTX-M-2	>256	>256	128	0.5	0.5	-4.52288
NR329	E. coli	human urine	2015-03-26	Japan	none	none	>256	128	64	0.25	2	nt
NR331	E. coli	human sputum	2015-04-01	Japan	CTX-M-2 group	CTX-M-2	>256	128	32	0.25	1	-4.44757
NR332	E. coli	human urine	2015-03-25	Japan	CTX-M-2 group	CTX-M-2	>256	128	32	0.25	0.5	-3.52564
NR333	E. coli	human urine	2015-03-30	Japan	CTX-M-2 group	CTX-M-2	>256	256	16	0.25	0.5	-3.85387
NR334	E. coli	human urine	2015-03-30	Japan	CTX-M-2 group	CTX-M-2	>256	256	32	0.125	2	-3.16749
NR338	E. coli	human urine	2015-04-07	Japan	CTX-M-2 group	CTX-M-2	>256	64	16	0.125	0.25	-4.48149
NR339	E. coli	human urine	2015-04-07	Japan	CTX-M-2 group	CTX-M-2	>256	128	16	0.125	0.25	-4.48149
NR340	E. coli	human urine	2015-04-07	Japan	CTX-M-2 group	CTX-M-2	>256	256	64	0.25	0.5	-2.95861
NR341	E. coli	human urine	2015-04-07	Japan	CTX-M-9 group	CTX-M-14	>256	128	64	0.5	4	-4.23657
NR343	E. coli	human urine	2015-04-13	Japan	CTX-M-2 group	CTX-M-2	>256	128	32	1	2	-2.80596
NR344	E. coli	human sputum	2015-04-21	Japan	CTX-M-2 group	CTX-M-2	>256	128	64	0.25	2	-4.63827
NR346	E. coli	human feces	2015-04-22	Japan	CTX-M-2 group	CTX-M-2	>256	128	16	0.25	0.5	-2.53779
NR350	E. coli	human urine	2015-04-28	Japan	CTX-M-2 group	CTX-M-2	>256	64	16	0.125	0.25	-4.60206
NR352	E. coli	human feces	2015-04-30	Japan	CTX-M-2 group	CTX-M-2	>256	128	16	0.25	2	-3.54544
NR353	E. coli	human urine	2015-05-07	Japan	CTX-M-2 group	CTX-M-2	>256	64	32	0.5	1	-3.05564
NR354	E. coli	human urine	2015-04-30	Japan	CTX-M-2 group	CTX-M-2	>256	64	4	0.5	0.25	-2.28228
NR355	E. coli	human sputum	2015-05-02	Japan	CTX-M-2 group	CTX-M-2	>256	64	16	0.25	0.25	-4.30103
NR357	E. coli	human sputum	2015-05-12	Japan	CTX-M-2 group	CTX-M-2	>256	>256	256	0.25	1	-3.40894
NR358	E. coli	human sputum	2015-05-14	Japan	CTX-M-2 group	CTX-M-2	>256	64	16	0.25	0.5	-2.53694
NR359	E. coli	human sputum	2015-05-15	Japan	CTX-M-2 group	CTX-M-2	>256	128	32	0.125	1	nt
NR362	E. coli	human urine	2015-05-20	Japan	CTX-M-2 group	CTX-M-35	>256	32	128	0.125	1	-3.61979
NR363	E. coli	human urine	2015-05-22	Japan	CTX-M-9 group	CTX-M-14	>256	128	128	0.5	4	-3.45593
NR365	E. coli	human feces	2015-05-21	Japan	CTX-M-2 group	CTX-M-2	>256	64	8	0.125	0.5	-2.63523
NR366	E. coli	human sputum	2015-05-19	Japan	CTX-M-2 group	CTX-M-2	>256	64	16	0.125	0.5	-4.30103
NR370	E. coli	human urine	2015-05-27	Japan	CTX-M-2 group	CTX-M-2	>256	64	32	0.125	0.5	-3.01627
NR371	E. coli	human urine	2015-06-01	Japan	CTX-M-2 group	CTX-M-2	>256	128	64	0.25	1	-2.43025
NR372	E. coli	human urine	2015-06-08	Japan	CTX-M-2 group	CTX-M-2	>256	128	64	0.25	1	-2.56416
NR374	E. coli	human urine	2015-06-12	Japan	CTX-M-2 group	CTX-M-2	>256	>256	>256	0.125	2	-2.92082
NR376	E. coli	human feces	2015-06-11	Japan	CTX-M-2 group	CTX-M-2	>256	128	32	0.125	1	-3.90309
NR377	E. coli	human urine	2015-06-15	Japan	CTX-M-2 group	CTX-M-2	>256	64	16	0.25	0.5	-2.58922
NR378	E. coli	human urine	2015-06-18	Japan	CTX-M-2 group	CTX-M-2	>256	128	16	0.25	0.5	-2.98928
NR379	E. coli	human sputum	2015-06-29	Japan	none	none	>256	256	>256	0.5	8	-3.72125
NR380	E. coli	human urine	2015-07-01	Japan	CTX-M-2 group	CTX-M-35	>256	32	256	0.125	1	-3.58503
NR382	E. coli	human urine	2015-07-01	Japan	CTX-M-2 group	CTX-M-2	>256	64	16	0.125	0.25	-1.79588
NR383	E. coli	human urine	2015-07-06	Japan	CTX-M-2 group	CTX-M-2	>256	256	16	0.25	1	-2.88606
NR387	E. coli	human sputum	2015-07-08	Japan	CTX-M-2 group	CTX-M-2	>256	32	8	≦0.06	0.25	nt
NR388	E. coli	human urine	2015-07-08	Japan	CTX-M-2 group	CTX-M-2	>256	128	16	0.25	0.5	nt
NR389	E. coli	human urine	2015-07-08	Japan	CTX-M-2 group	CTX-M-2	>256	128	32	0.125	1	-2.63827
NR392	E. coli	human urine	2015-02-12	Japan	CTX-M-2 group	CTX-M-35	>256	64	128	0.125	1	-3.88606
NR394	E. coli	human urine	2015-02-10	Japan	CTX-M-2 group	CTX-M-2	>256	64	16	0.25	0.5	-2.13297
NR397	K. pneumoniae	human sputum	2014-09-25	Japan	CTX-M-2 group	CTX-M-2	>256	64	16	0.125	0.5	-4.03621
NR398	K. pneumoniae	human sputum	2014-09-25	Japan	CTX-M-2 group	CTX-M-2	>256	64	64	0.25	2	nt
NR400	K. pneumoniae	human sputum	2014-10-07	Japan	CTX-M-2 group	CTX-M-2	>256	128	128	0.125	4	-3.5376
NR401	K. pneumoniae	human sputum	2014-10-07	Japan	CTX-M-2 group	CTX-M-2	>256	64	8	0.125	0.5	-3.00436
NR403	K. pneumoniae	human skin	2014-10-09	Japan	CTX-M-2 group	CTX-M-2	>256	32	32	≦0.06	0.5	-2.284
NR405	E. coli	human urine	2014-10-16	Japan	CTX-M-2 group	CTX-M-2	>256	64	32	≦0.06	0.5	-3.40361
NR406	K. pneumoniae	human urine	2014-10-16	Japan	CTX-M-2 group	CTX-M-2	>256	64	32	≦0.06	0.5	-3.61979
NR409	K. pneumoniae	human urine	2014-10-23	Japan	none	none	64	16	16	0.125	0.5	nt
NR411	K. pneumoniae	human urine	2014-10-25	Japan	CTX-M-2 group	CTX-M-2	>256	64	32	≦0.06	1	-4.95861
NR413	K. pneumoniae	human urine	2014-11-07	Japan	CTX-M-2 group	CTX-M-2	>256	>256	256	0.25	16	-4.74473
NR414	K. pneumoniae	pressure ulcer	2014-11-07	Japan	CTX-M-2 group	CTX-M-2	>256	256	64	0.25	2	-4.61979
NR416	K. pneumoniae	pressure ulcer	2014-11-12	Japan	CTX-M-2 group	CTX-M-2	>256	64	64	0.125	1	-4.0655
NR417	K. pneumoniae	human sputum	2014-11-13	Japan	CTX-M-2 group	CTX-M-2	>256	64	32	0.125	1	-5.19382
NR418	K. pneumoniae	human sputum	2014-11-13	Japan	CTX-M-2 group	CTX-M-2	>256	64	32	≦0.06	1	-4.0655
NR419	K. pneumoniae	human sputum	2014-11-13	Japan	CTX-M-2 group	CTX-M-2	>256	64	16	0.125	0.5	-3.11351
NR420	K. pneumoniae	human urine	2014-11-20	Japan	CTX-M-2 group	CTX-M-2	>256	128	64	0.5	2	-4.39794
NR424	K. pneumoniae	human sputum	2014-12-03	Japan	CTX-M-2 group	CTX-M-2	>256	64	32	≦0.06	1	-4.07572
NR425	K. pneumoniae	human urine	2014-12-04	Japan	CTX-M-2 group	CTX-M-2	>256	64	32	0.125	1	-3.46852
NR426	K. pneumoniae	human sputum	2014-12-01	Japan	CTX-M-2 group	CTX-M-2	>256	64	32	≦0.06	1	-3.46852
NR428	K. pneumoniae	human sputum	2014-12-01	Japan	CTX-M-2 group	CTX-M-2	>256	64	16	0.125	0.5	-4.50864
NR429	E. coli	human throat swab	2014-11-27	Japan	CTX-M-2 group	CTX-M-2	>256	128	32	0.125	1	-4.17393
NR430	K. pneumoniae	human urine	2014-11-22	Japan	CTX-M-2 group	CTX-M-2	>256	64	32	0.125	1	-4.67778
NR431	K. pneumoniae	human sputum	2014-12-11	Japan	CTX-M-2 group	CTX-M-2	>256	128	16	0.125	0.5	-5.20761
NR433	K. pneumoniae	human urine	2015-01-07	Japan	CTX-M-2 group	CTX-M-2	>256	128	32	0.125	1	-4.20761
NR435	K. pneumoniae	human urine	2015-01-05	Japan	CTX-M-2 group	CTX-M-2	>256	64	8	0.125	0.5	-3.36653
NR443	K. pneumoniae	human sputum	2015-01-23	Japan	CTX-M-2 group	CTX-M-2	>256	64	32	0.125	0.5	-4.95861
NR447	K. pneumoniae	human sputum	2015-02-09	Japan	CTX-M-2 group	CTX-M-2	>256	64	8	0.25	0.5	nt
NR449	K. pneumoniae	human pus	2015-02-05	Japan	CTX-M-2 group	CTX-M-2	>256	64	32	0.125	1	-3.34146
NR452	K. pneumoniae	human urine	2015-02-17	Japan	CTX-M-2 group	CTX-M-2	>256	128	64	0.125	2	-4.16749
NR453	K. pneumoniae	human urine	2015-02-16	Japan	CTX-M-2 group	CTX-M-2	>256	128	32	0.125	2	-4.09151
NR456	K. pneumoniae	human blood	2015-02-26	Japan	none	none	128	8	16	0.25	0.5	nt
NR460	K. pneumoniae	human sputum	2015-03-06	Japan	CTX-M-2 group	CTX-M-2	>256	64	32	0.125	1	-4.88606
NR462	K. pneumoniae	human urine	2015-03-04	Japan	CTX-M-2 group	CTX-M-2	>256	64	64	≦0.06	0.5	-3.20761
NR465	K. pneumoniae	human sputum	2015-03-19	Japan	CTX-M-2 group	CTX-M-2	>256	64	64	0.125	1	-3.53484
NR467	K. pneumoniae	human feces	2015-03-09	Japan	CTX-M-2 group	CTX-M-2	>256	64	64	≦0.06	0.5	-4.79588
NR471	K. pneumoniae	human throat swab	2015-03-23	Japan	CTX-M-2 group	CTX-M-2	>256	256	256	0.125	4	-3.82391
NR472	K. pneumoniae	human sputum	2015-04-02	Japan	CTX-M-2 group	CTX-M-2	>256	64	32	0.125	0.5	-6.10791
NR473	K. pneumoniae	human sputum	2015-03-30	Japan	CTX-M-2 group	CTX-M-2	>256	256	128	0.25	2	-3.3279
NR478	K. pneumoniae	human urine	2015-04-06	Japan	CTX-M-2 group	CTX-M-2	>256	128	32	0.125	0.5	-4.0655
NR479	K. pneumoniae	human urine	2015-04-14	Japan	CTX-M-2 group	CTX-M-2	>256	32	16	≦0.06	0.5	-4.60206
NR480	K. pneumoniae	human urine	2015-04-16	Japan	CTX-M-2 group	CTX-M-2	>256	32	8	0.125	0.5	-3.88606
NR481	K. pneumoniae	pressure ulcer	2015-04-20	Japan	CTX-M-2 group	CTX-M-2	>256	32	32	≦0.06	0.5	nt
NR482	K. pneumoniae	human urine	2015-04-23	Japan	CTX-M-2 group	CTX-M-2	>256	128	256	0.25	4	-3.92082
NR486	K. pneumoniae	human sputum	2015-05-01	Japan	CTX-M-2 group	CTX-M-2	>256	64	64	0.125	1	-3.4437
NR489	K. pneumoniae	human urine	2015-05-18	Japan	CTX-M-2 group	CTX-M-2	>256	64	8	0.125	1	-4.27572
NR490	K. pneumoniae	human urine	2015-05-21	Japan	CTX-M-2 group	CTX-M-2	>256	128	32	0.25	1	-4.92082
NR492	K. pneumoniae	human bile liquid	2015-05-30	Japan	CTX-M-2 group	CTX-M-2	>256	128	32	0.25	1	-3.85387
NR494	K. pneumoniae	human sputum	2015-06-01	Japan	CTX-M-2 group	CTX-M-2	>256	>256	8	0.125	0.5	-3.69897
NR496	K. pneumoniae	human sputum	2015-06-05	Japan	CTX-M-2 group	CTX-M-2	>256	64	64	0.125	1	-5.22915
NR498	K. pneumoniae	human urine	2015-05-28	Japan	CTX-M-2 group	CTX-M-35	>256	64	>256	0.125	2	-3.46852
NR499	K. pneumoniae	human urine	2015-06-02	Japan	CTX-M-2 group	CTX-M-2	>256	256	64	0.25	1	-4.61979
NR500	K. pneumoniae	human sputum	2015-06-12	Japan	CTX-M-2 group	CTX-M-2	>256	64	32	0.125	1	-3.85387
NR501	K. pneumoniae	human sputum	2015-06-15	Japan	CTX-M-2 group	CTX-M-2	>256	64	8	0.125	0.5	-4.16749
NR502	K. pneumoniae	human sputum	2015-06-15	Japan	CTX-M-2 group	CTX-M-2	>256	64	32	0.125	0.5	nt
NR503	K. pneumoniae	human feces	2015-06-09	Japan	CTX-M-2 group	CTX-M-2	>256	64	64	≦0.06	1	-3.58503
NR507	K. pneumoniae	human urine	2015-06-25	Japan	CTX-M-2 group	CTX-M-2	>256	16	4	≦0.06	0.25	-3.85387
NR509	K. pneumoniae	human urine	2015-06-30	Japan	CTX-M-2 group	CTX-M-2	>256	64	16	≦0.06	0.5	-4
NR512	K. pneumoniae	human urine	2015-07-08	Japan	CTX-M-2 group	CTX-M-2	>256	64	64	0.125	0.5	-4.85387
NR513	K. pneumoniae	human urine	2015-07-09	Japan	CTX-M-2 group	CTX-M-2	>256	64	64	0.125	2	-3.49485
NR515	K. pneumoniae	human throat swab	2015-07-15	Japan	CTX-M-2 group	CTX-M-2	>256	64	128	0.25	2	-3.82391
NR516	K. pneumoniae	human urine	2015-07-16	Japan	CTX-M-9 group	CTX-M-65	>256	64	32	0.25	1	nt
NR517	K. pneumoniae	human sputum	2015-07-17	Japan	CTX-M-2 group	CTX-M-2	>256	32	32	0.125	1	nt
NR519	K. pneumoniae	human feces	2015-07-16	Japan	CTX-M-2 group	CTX-M-35	>256	64	>256	0.125	1	-3.74473
NR520	K. pneumoniae	human urine	2015-02-13	Japan	CTX-M-2 group	CTX-M-2	>256	32	8	0.125	0.5	-5.4318
NR521	K. pneumoniae	human throat swab	2015-03-14	Japan	CTX-M-2 group	CTX-M-2	>256	64	32	≦0.06	0.5	-3.09691
NR523	K. pneumoniae	human sputum	2015-04-13	Japan	CTX-M-2 group	CTX-M-2	>256	256	128	0.25	1	-3.07572
NR1430	E. coli	human urine	2015-12-05	Japan	CTX-M-9 group	CTX-M-27	>256	>256	>256	1	4	nt
NR1440	E. coli	human sputum	2015-12-09	Japan	CTX-M-2 group	CTX-M-2	>256	128	32	0.25	0.25	-2.61979
NR1441	E. coli	human sputum	2015-12-17	Japan	CTX-M-1 group	CTX-M-15	>256	256	128	0.25	0.5	nt
NR1442	E. coli	human urine	2015-12-12	Japan	CTX-M-2 group	CTX-M-2	>256	128	32	0.25	1	-2.85387
NR1443	E. coli	human urine	2016-01-16	Japan	CTX-M-2 group	CTX-M-35	>256	256	>256	0.25	1	-4.74473
NR1647	K. pneumoniae	human bile liquid	2016-10-28	Japan	CTX-M-2 group	CTX-M-2	>256	256	128	0.25	2	-3.48393
NR2546	E. coli	human urine	missing	Japan	CTX-M-2 group	CTX-M-2	>256	128	32	0.125	0.5	-5.05552
NR2550	E. coli	human urine	2017-09-14	Japan	none	none	8	8	8	0.5	8	nt
NR2551	E. coli	human urine	2017-09-13	Japan	CTX-M-2 group	CTX-M-2	>256	128	32	0.25	0.5	-3.38722
NR2570	E. coli	human urine	2017-10-26	Japan	CTX-M-2 group	CTX-M-2	>256	64	16	0.125	1	nt
NR2604	E. coli	missing	2017-11-06	Japan	CTX-M-2 group	CTX-M-2	>256	64	16	0.125	2	-3.69897
NR2606	E. coli	missing	2017-11-08	Japan	CTX-M-2 group	CTX-M-2	>256	>256	256	0.125	2	-3.36653
NR2631	E. coli	missing	2017-12-06	Japan	CTX-M-2 group	CTX-M-2	>256	>256	>256	0.125	8	-3.45593
NR2633	K. pneumoniae	missing	2017-12-07	Japan	CTX-M-2 group	CTX-M-2	>256	128	128	0.125	4	-3.60206
NR2634	E. cloacae complex	missing	2017-12-13	Japan	CTX-M-2 group	CTX-M-2	>256	128	>256	0.5	8	-6.13668
NR2761	E. coli	human urine	2018-02-13	Japan	CTX-M-2 group	CTX-M-2	>256	>256	32	1	32	-4.18891
NR2762	K. pneumoniae	human sputum	2018-02-01	Japan	CTX-M-2 group	CTX-M-2	>256	>256	128	0.25	8	-3.00684
NR2835	E. cloacae complex	human sputum	2018-03-12	Japan	none	none	>256	64	>256	0.5	0.5	nt
NR2836	K. pneumoniae	human urine	2018-03-20	Japan	CTX-M-2 group	CTX-M-2	>256	128	32	0.25	1	-3.27
NR2934	K. pneumoniae	human urine	2018-04-03	Japan	CTX-M-2 group	CTX-M-2	>256	32	16	0.25	0.5	-3.37256
NR2937	E. coli	human urine	2018-04-18	Japan	CTX-M-2 group	CTX-M-2	>256	128	32	0.25	1	-3.56067
NR2975	E. coli	human urine	2018-05-18	Japan	CTX-M-2 group	CTX-M-2	>256	64	32	0.25	1	-3.4
NR2976	K. pneumoniae	human urine	2018-05-01	Japan	CTX-M-2 group	CTX-M-2	>256	32	16	0.25	0.5	-3.23408
NR2978	E. coli	human urine	2018-05-16	Japan	CTX-M-2 group	CTX-M-2	>256	128	32	0.125	1	-2.71917
NR3195	K. pneumoniae	human urine	2018-06-07	Japan	CTX-M-2 group	CTX-M-2	>256	128	16	0.125	0.5	-3.08306
NR3224	K. pneumoniae	human urine	2018-07-03	Japan	CTX-M-2 group	CTX-M-2	>256	64	16	0.25	0.5	-3.52288
NR3229	E. coli	human urine	2018-08-04	Japan	CTX-M-2 group	CTX-M-2	>256	256	32	0.125	8	nt
NR3427	K. pneumoniae	human urine	2018-08-21	Japan	none	none	32	32	16	0.25	1	nt
NR3428	K. pneumoniae	human urine	2018-03-23	Japan	CTX-M-2 group	CTX-M-2	>256	128	8	0.25	2	-4.19382
NR3459	K. pneumoniae	human urine	2018-09-04	Japan	CTX-M-2 group	CTX-M-2	>256	128	8	0.25	1	-4.50864
NR3460	E. coli	human urine	2018-09-11	Japan	CTX-M-2 group	CTX-M-2	>256	256	16	0.5	16	-6.25964
NR3461	K. pneumoniae	human urine	2018-09-19	Japan	CTX-M-2 group	CTX-M-2	>256	256	16	0.25	1	-4.56864
NR3514	E. coli	human urine	2018-10-16	Japan	CTX-M-2 group	CTX-M-2	>256	128	16	0.5	8	-5.82391
NR3515	K. pneumoniae	human urine	2018-10-29	Japan	CTX-M-2 group	CTX-M-2	>256	128	64	0.125	2	-3.14267
NR3516	K. pneumoniae	human feces	2018-10-24	Japan	CTX-M-2 group	CTX-M-2	>256	128	64	0.125	1	-4.92082
NR3538	K. pneumoniae	human sputum	2018-11-07	Japan	CTX-M-2 group	CTX-M-2	>256	128	16	0.25	0.5	-3.74473
NR3733	K. pneumoniae	human urine	2019-01-12	Japan	CTX-M-2 group	CTX-M-2	>256	64	8	0.25	1	-3.67778
NR3735	E. coli	human urine	2019-01-07	Japan	CTX-M-2 group	CTX-M-2	>256	128	32	0.25	0.5	-3.92082
NR3736	E. coli	human feces	2019-01-30	Japan	CTX-M-1 group	CTX-M-3	>256	128	64	0.125	2	-4.39794
NR3752	E. coli	human feces	2019-02-05	Japan	CTX-M-2 group	CTX-M-2	>256	128	64	0.125	2	-4
NR3786	K. pneumoniae	human blood	2019-03-18	Japan	CTX-M-2 group	CTX-M-2	>256	64	16	0.5	1	-3.01773
NR3789	E. coli	human blood	2019-03-22	Japan	CTX-M-2 group	CTX-M-2	>256	64	128	0.125	4	-3.78739
NR3790	E. coli	human urine	2019-03-16	Japan	CTX-M-2 group	CTX-M-2	>256	64	16	0.125	1	-4.32451
NR3837	E. coli	human urine	2019-04-22	Japan	CTX-M-2 group	CTX-M-2	>256	128	32	0.25	0.5	-4.80163
NR3838	E. coli	human urine	2019-04-23	Japan	none	none	256	8	8	0.125	0.25	nt
NR3839	K. pneumoniae	human sputum	2019-04-23	Japan	CTX-M-2 group	CTX-M-2	>256	128	16	0.25	0.5	-2.64952
NR3896	K. pneumoniae	human sputum	2019-05-07	Japan	CTX-M-2 group	CTX-M-2	>256	64	16	0.25	0.5	-2.57148
NR3900	E. coli	human blood	2019-05-30	Japan	CTX-M-2 group	CTX-M-271	>256	64	64	0.125	4	-2.45593
NR3945	K. pneumoniae	human urine	2019-06-10	Japan	CTX-M-2 group	CTX-M-2	>256	64	16	0.5	1	-3.63827
NR3993	E. coli	human urine	2019-07-17	Japan	none	none	256	4	8	0.125	0.25	nt
NR3994	K. pneumoniae	human urine	2019-07-03	Japan	CTX-M-2 group	CTX-M-2	>256	64	32	0.5	1	-3.3098
NR3998	E. coli	human urine	2019-07-11	Japan	CTX-M-2 group	CTX-M-2	>256	64	8	0.125	0.125	-3.88606
NR4021	K. pneumoniae	human urine	2019-08-31	Japan	CTX-M-2 group	CTX-M-2	>256	128	8	0.25	16	-2.72083
NR4022	K. pneumoniae	human urine	2019-08-26	Japan	CTX-M-2 group	CTX-M-2	>256	64	8	0.25	0.5	-1.91602
NR4023	E. cloacae complex	human sputum	2019-09-06	Japan	CTX-M-2 group	CTX-M-2	>256	256	256	0.25	2	-2.39076
NR4162	K. pneumoniae	human urine	2019-12-25	Japan	CTX-M-2 group	CTX-M-2	>256	256	256	1	8	-1.89279
NR4228	K. pneumoniae	human feces	2020-02-27	Japan	CTX-M-2 group	CTX-M-2	>256	64	>256	0.5	2	-2.81762
NR4229	E. coli	human urine	2020-02-25	Japan	CTX-M-2 group	CTX-M-2	>256	128	32	0.25	0.5	-2.26038
NR4257	E. coli	human urine	2020-03-07	Japan	CTX-M-2 group	CTX-M-2	>256	64	16	0.25	0.25	nt
NR4328	K. pneumoniae	human urine	2020-06-16	Japan	CTX-M-2 group	CTX-M-2	>256	64	64	0.25	2	-3.06267
NR4329	K. pneumoniae	human feces	2020-06-03	Japan	CTX-M-2 group	CTX-M-2	>256	64	64	0.5	4	-2.02687
NR4335	E. cloacae complex	human urine	2020-07-20	Japan	CTX-M-2 group	CTX-M-2	>256	256	256	0.5	4	-2.63416
NR4336	E. coli	human urine	2020-07-01	Japan	CTX-M-2 group	CTX-M-2	>256	>256	>256	0.25	4	nt
NR4386	E. coli	human urine	2020-08-05	Japan	CTX-M-2 group	CTX-M-2	>256	>256	>256	0.25	4	nt
NR4399	E. coli	human urine	2020-09-15	Japan	CTX-M-2 group	CTX-M-2	>256	256	8	0.25	1	-2.67778
NR4402	E. coli	human urine	2020-09-02	Japan	CTX-M-2 group	CTX-M-2	>256	>256	256	0.25	2	nt
NR4403	K. pneumoniae	human sputum	2020-10-02	Japan	CTX-M-2 group	CTX-M-2	>256	64	8	0.25	2	-2.91186
NR4404	E. coli	human urine	2020-10-07	Japan	CTX-M-2 group	CTX-M-2	>256	256	32	0.25	0.5	-2.88606
NR4407	K. pneumoniae	human sputum	2020-10-22	Japan	CTX-M-2 group	CTX-M-2	>256	64	16	0.25	1	-3.05188
NR4410	E. coli	human urine	2020-11-04	Japan	CTX-M-2 group	CTX-M-2	>256	>256	>256	0.125	2	nt
NR4411	E. coli	human urine	2020-11-04	Japan	CTX-M-2 group	CTX-M-2	>256	64	32	0.25	1	-2.4437
NR4412	K. pneumoniae	human feces	2020-12-29	Japan	CTX-M-2 group	CTX-M-2	>256	64	32	0.125	1	-3.51491
NR4413	K. pneumoniae	human urine	2020-12-25	Japan	CTX-M-2 group	CTX-M-2	>256	64	8	0.25	1	-3.59251
NR4428	K. pneumoniae	human urine	2021-01-04	Japan	CTX-M-2 group	CTX-M-2	>256	32	2	0.25	1	-4.08056
NR4429	E. cloacae complex	human urine	2021-01-01	Japan	CTX-M-2 group	CTX-M-2	>256	256	128	0.5	2	-2.79172
aAbbreviations: ABPC, ampicillin; CTX, cefotaxime; CAZ, ceftazidime; IPM, imipenem; MEPM, meropenem; nt, not transferred; CI, confidence interval; T, initial number of transconjugants; D, initial number of donors

## Sheet: Table_S2
Table S2. Accession numbers for the only blaIMP-6 encoding plasmids described in this study
Strain No.	Species	Collection Date	Geographic location	Isolation source	blaIMP-6 encoding plasmids
					Plasmid	Accession No.
NR301	Escherichia coli	2015-01-01	Japan	pressure ulcer	pNR301	AP040198
NR319	Escherichia coli	2015-03-01	Japan	human blood	pNR319	AP040213
NR363	Escherichia coli	2015-05-01	Japan	human urine	pNR363	AP040184
NR341	Escherichia coli	2015-04-01	Japan	human urine	pNR341	AP040194
NR379	Escherichia coli	2015-06-01	Japan	human sputum	pNR379	AP040231
NR3736	Escherichia coli	2019-01-01	Japan	human feces	pNR3736	AP040208
NR2550	Escherichia coli	2017-09-01	Japan	human urine	pNR2550	AP040169
NR3838	Escherichia coli	2019-04-01	Japan	human urine	pNR3838	AP040234
NR3993	Escherichia coli	2019-07-01	Japan	human urine	pNR3993	AP040204
NR329	Escherichia coli	2015-03-01	Japan	human urine	pNR329	AP040220
NR1441	Escherichia coli	2015-12-01	Japan	human sputum	pNR1441	AP040216
NR409	Klebsiella pneumoniae	2014-10-01	Japan	human urine	pNR409	AP040242
NR456	Klebsiella pneumoniae	2015-02-01	Japan	human blood	pNR456	AP040244
NR3427	Klebsiella pneumoniae	2018-08-01	Japan	human urine	pNR3427	AP040173
NR2835	Enterobacter cloacae complex	2018-03-01	Japan	human sputum	pNR2835	AP040177

## Sheet: Table_S3
Table S3. Comparison of nontransferable blaIMP-6 encoding plasmids with highly homologous plasmids
Nontransferable blaCTX-M-2 group non-encoding plasmids							Reference plasmids with high homology
Speciesa (Isolates)	IMP gene	CTX-M gene	Incompatibility group	Size (bp)	Accession No.		Speciesa	IMP gene	CTX-M gene	Incompatibility group	Size (bp)	Query cover (%)	Identity (%)	Accession No.
EC(NR329)	IMP-6	-	FIA, FIB, FII	109665	AP040220		SE	-	-	FIA, FIB, FII	166767	86	99.8	MK797990
KP(NR409)	IMP-6	-	FIB, FII	112490	AP040242		KP	IMP-6	-	FIB, FII	250392	97	99.99	AP019405
KP(NR456)	IMP-6	-	FIB, FII	113203	AP040244		KP	IMP-6	-	FIB, FII	250392	97	99.99	AP019405
EC(NR2550)	IMP-6	-	FIA, FIB, FII	79260	AP040169		EC	-	-	FIA, FIB, FII, C	340412	73	99.79	CP053663
ECC(NR2835)	IMP-6	-	HI2, HI2A	383523	AP040177		KP	-	-	HI2, HI2A	319209	78	99.97	LT994835
KP(NR3427)	IMP-6	-	N, FIB	172576	AP040173		KP	-		FIB	153565	90	99.99	CP128681
EC(NR3838)	IMP-6	-	FIA, FIB, FII	86868	AP040234		EC	-	-	FIA, FIB, FII	155167	95	99.97	AP026477
EC(NR3993)	IMP-6	-	FIA, FIB, FII	87846	AP040204		EC	-	-	FIA, FIB, FII	155167	95	99.97	AP026477
EC(NR1441)	IMP-6	-	N, FIA, FII	129587	AP040216		EC	-	CTX-M-15	FIA, FII	130559	94	99.98	LT985271
EC(NR516)	IMP-6	CTX-M-65	FIA(HI1), R	68439	AP040228		KP	-	-	FIA(HI1), R	51776	85	100	OW968322
EC(NR1430)	IMP-6	CTX-M-27	N, FIA, FIB, FII	117529	AP040187		EC	-	CTX-M-27	FIA, FIB, FII	135733	90	100	LC520281
a Abbreviations: EC, Escherichia coli; ECC, Enterobacter cloacae complex; EH, Enterobacter hormaechei; KP, Klebsiella pneumoniae; SE, Salmonella enterica
